# Supplementary material for: flam piRNA precursors channel from the nucleus to the cytoplasm in a temporally regulated manner along Drosophila oogenesis
Source: Mob DNA. 2019 Jul 6;10:28. doi: 10.1186/s13100-019-0170-7 (PMC6612187; doi:10.1186/s13100-019-0170-7)
Supplement: Supplementary file 3 — Table S1. Number of cells and follicles analyzed for quantifications presented in Figs. 1a-b, 2b, 3b, 4b (XLSX 11 kb) [file 13100_2019_170_MOESM3_ESM.xlsx]

## Sheet: Feuil1
	number of cells analyzed	number of follicles analyzed
Figure 1F
OSS cells	658
Stage 3	297	15
Stage 4	365	12
Stage 5	473	12
Stage 6	452	13
Stage 7	365	7
Stage 8	422	7
Stage 9	522	9
Stage 10	523	10
Figure 2B
Stage 3 WT ISO1A	114	4
Stage 3 Nxt1 SKD	121	6
Stage 5 WT ISO1A	403	10
Stage 5 Nxt1 SKD	292	8
Figure 2D
OSS cells -LMB	658
OSS cells +LMB	786
Figure 3B
OSS cells _ Armi	107
Stage 3 _ Armi	143	5
Stage 4 _ Armi	274	6
Stage 5 _ Armi	234	4
Stage 6 _ Armi	378	3
Stage 7 _ Armi	430	3
Stage 8 _ Armi	393	4
Stage 9 _ Armi	321	2
Stage 10 _ Armi	532	3
OSS cells _ Yb	336
Stage 3 _ Yb	171	5
Stage 4 _ Yb	254	6
Stage 5 _ Yb	230	4
Stage 6 _ Yb	421	3
Stage 7 _ Yb	459	3
Stage 8 _ Yb	570	4
Stage 9 _ Yb	152	2
Stage 10 _ Yb	529	3
Figure 4B
ISO1A	186	8
Act Gal4>RNAi Yb	89	7
Tj Gal4>RNAi Yb	158	9
Act Gal4>RNAi Armi	222	12
Armi [72.1]/Armi [1]	132	8
